# Supplementary material for: MCPNet: a parallel maximum capacity-based genome-scale gene network construction framework
Source: Bioinformatics. 2023 Jun 8;39(6):btad373. doi: 10.1093/bioinformatics/btad373 (PMC10287961; doi:10.1093/bioinformatics/btad373)
Supplement: btad373_Supplementary_Data [file btad373_supplementary_data.zip]

Archive with 3 entries (3 files):
- S2.Simulated.Raw.Results.xlsx
- S3.Athailana.Raw.Results.xlsx
- BIOINF-2022-0845.accepted_supplemental.pdf
