# Supplementary material for: MCPNet: a parallel maximum capacity-based genome-scale gene network construction framework
Source: Bioinformatics. 2023 Jun 8;39(6):btad373. doi: 10.1093/bioinformatics/btad373 (PMC10287961; doi:10.1093/bioinformatics/btad373)
Supplement: btad373_Supplementary_Data [file btad373_supplementary_data.zip › S2.Simulated.Raw.Results.xlsx]

## Sheet: MCPNet Simulated Results
local	global	iter	measure	info	mtime	AUPR	atime		Table: AUPR results for reconstructing GRNs using MCPNet with MI, MCP2, MCP3, MCP4, and ensemble Mu, and stoufer transformed Mu, from noise free and noisy simulated yeast data. Random noise is added locally per sample and globally for all samples. Each noise configuration is repeated 10 times.
0	0	1	MI		2.401	0.0671736	0.167672
0	0	1	RHO2		0.139104	0.349491	0.142673
0	0	1	RHO3		0.256458	0.30695	0.142355
0	0	1	RHO4		0.280224	0.31146	0.144171
0	0	1	MU	0_0.9_0_0.1		0.362134	0.00106912
0	0	1	MU_Stouffer	0_0.9_0_0.1		0.27996	0.00162587
0.2	0.1	1	MI		2.41611	0.0598695	0.171371
0.2	0.1	1	RHO2		0.136648	0.279154	0.143802
0.2	0.1	1	RHO3		0.260063	0.259096	0.14152
0.2	0.1	1	RHO4		0.259233	0.265121	0.145857
0.2	0.1	1	MU	0_0.3_0.6_0.1		0.310937	0.00117659
0.2	0.1	1	MU_Stouffer	0_0.9_0_0.1		0.222113	0.00166299
0.2	0.1	2	MI		2.43744	0.0607969	0.169992
0.2	0.1	2	RHO2		0.163913	0.282318	0.151426
0.2	0.1	2	RHO3		0.225583	0.258254	0.14121
0.2	0.1	2	RHO4		0.244435	0.264596	0.141017
0.2	0.1	2	MU	0_0.2_0.7_0.1		0.310957	0.00370125
0.2	0.1	2	MU_Stouffer	0_0.9_0_0.1		0.223682	0.0016222
0.2	0.1	3	MI		2.44739	0.0569554	0.171116
0.2	0.1	3	RHO2		0.14244	0.26343	0.143546
0.2	0.1	3	RHO3		0.247501	0.246293	0.143627
0.2	0.1	3	RHO4		0.272073	0.252918	0.145794
0.2	0.1	3	MU	0_0.2_0.7_0.1		0.299023	0.00117374
0.2	0.1	3	MU_Stouffer	0_0.9_0_0.1		0.213958	0.00161332
0.2	0.1	4	MI		2.39528	0.0559721	0.169132
0.2	0.1	4	RHO2		0.127478	0.261259	0.146792
0.2	0.1	4	RHO3		0.221463	0.241832	0.141368
0.2	0.1	4	RHO4		0.296957	0.248686	0.14576
0.2	0.1	4	MU	0_0.2_0.7_0.1		0.295171	0.00121877
0.2	0.1	4	MU_Stouffer	0_0.9_0_0.1		0.208068	0.001609
0.2	0.1	5	MI		2.41705	0.0595241	0.170511
0.2	0.1	5	RHO2		0.142741	0.275359	0.143834
0.2	0.1	5	RHO3		0.245796	0.255463	0.143743
0.2	0.1	5	RHO4		0.258096	0.26176	0.145813
0.2	0.1	5	MU	0_0.2_0.7_0.1		0.308193	0.00118653
0.2	0.1	5	MU_Stouffer	0_0.9_0_0.1		0.221154	0.00161848
0.2	0.1	6	MI		2.4204	0.0573944	0.171823
0.2	0.1	6	RHO2		0.139169	0.262373	0.144353
0.2	0.1	6	RHO3		0.248476	0.244647	0.144131
0.2	0.1	6	RHO4		0.255606	0.252072	0.145994
0.2	0.1	6	MU	0_0.1_0.8_0.1		0.297523	0.00127525
0.2	0.1	6	MU_Stouffer	0_0.9_0_0.1		0.211264	0.00198553
0.2	0.1	7	MI		2.41227	0.0596268	0.170737
0.2	0.1	7	RHO2		0.125146	0.276337	0.145752
0.2	0.1	7	RHO3		0.225858	0.256813	0.141488
0.2	0.1	7	RHO4		0.294018	0.263329	0.145532
0.2	0.1	7	MU	0_0.1_0.8_0.1		0.308353	0.00115052
0.2	0.1	7	MU_Stouffer	0_0.9_0_0.1		0.222217	0.00165883
0.2	0.1	8	MI		2.42905	0.059555	0.170844
0.2	0.1	8	RHO2		0.143151	0.263823	0.143795
0.2	0.1	8	RHO3		0.247249	0.248269	0.143821
0.2	0.1	8	RHO4		0.256064	0.256183	0.145808
0.2	0.1	8	MU	0_0.1_0.8_0.1		0.300543	0.00122001
0.2	0.1	8	MU_Stouffer	0_0.9_0_0.1		0.215099	0.00165234
0.2	0.1	9	MI		2.39048	0.0595185	0.170839
0.2	0.1	9	RHO2		0.140087	0.28226	0.143492
0.2	0.1	9	RHO3		0.249869	0.260702	0.143675
0.2	0.1	9	RHO4		0.281356	0.267222	0.147108
0.2	0.1	9	MU	0_0.3_0.6_0.1		0.312611	0.0011858
0.2	0.1	9	MU_Stouffer	0_0.9_0_0.1		0.226122	0.00162257
0.2	0.1	10	MI		2.37649	0.0583232	0.17126
0.2	0.1	10	RHO2		0.141802	0.273395	0.143933
0.2	0.1	10	RHO3		0.254085	0.250941	0.144354
0.2	0.1	10	RHO4		0.271445	0.256892	0.14766
0.2	0.1	10	MU	0_0.2_0.7_0.1		0.302999	0.0011518
0.2	0.1	10	MU_Stouffer	0_0.9_0_0.1		0.219021	0.00160897
0.25	0	1	MI		2.41477	0.0604516	0.171073
0.25	0	1	RHO2		0.141718	0.279662	0.14313
0.25	0	1	RHO3		0.255081	0.260334	0.143409
0.25	0	1	RHO4		0.266798	0.266011	0.147357
0.25	0	1	MU	0_0.3_0.6_0.1		0.311865	0.00119236
0.25	0	1	MU_Stouffer	0_0.9_0_0.1		0.221687	0.00195433
0.25	0	2	MI		2.42079	0.0623931	0.170435
0.25	0	2	RHO2		0.14215	0.286875	0.143785
0.25	0	2	RHO3		0.250346	0.26204	0.140781
0.25	0	2	RHO4		0.270253	0.268643	0.147148
0.25	0	2	MU	0_0.3_0.6_0.1		0.316292	0.00119896
0.25	0	2	MU_Stouffer	0_0.9_0_0.1		0.226791	0.00162423
0.25	0	3	MI		2.4034	0.0594708	0.170304
0.25	0	3	RHO2		0.142163	0.274476	0.143337
0.25	0	3	RHO3		0.255135	0.250148	0.143301
0.25	0	3	RHO4		0.268196	0.257045	0.145364
0.25	0	3	MU	0_0.2_0.7_0.1		0.306901	0.00116295
0.25	0	3	MU_Stouffer	0_0.9_0_0.1		0.21872	0.00160886
0.25	0	4	MI		2.42619	0.0562709	0.170499
0.25	0	4	RHO2		0.123436	0.256224	0.146686
0.25	0	4	RHO3		0.225862	0.234098	0.14136
0.25	0	4	RHO4		0.298659	0.242193	0.145633
0.25	0	4	MU	0_0.2_0.7_0.1		0.29083	0.00118366
0.25	0	4	MU_Stouffer	0_0.9_0_0.1		0.204605	0.00161494
0.25	0	5	MI		2.41536	0.0604427	0.170722
0.25	0	5	RHO2		0.143211	0.278525	0.143264
0.25	0	5	RHO3		0.255343	0.253946	0.141131
0.25	0	5	RHO4		0.267174	0.260723	0.147507
0.25	0	5	MU	0_0.1_0.8_0.1		0.309047	0.00123357
0.25	0	5	MU_Stouffer	0_0.9_0_0.1		0.221525	0.00161013
0.25	0	6	MI		2.42053	0.0595234	0.170127
0.25	0	6	RHO2		0.143368	0.264948	0.143696
0.25	0	6	RHO3		0.247437	0.243341	0.143212
0.25	0	6	RHO4		0.256187	0.251632	0.146286
0.25	0	6	MU	0_0.2_0.7_0.1		0.300764	0.00115365
0.25	0	6	MU_Stouffer	0_0.9_0_0.1		0.211986	0.00160888
0.25	0	7	MI		2.40234	0.0594417	0.17003
0.25	0	7	RHO2		0.141708	0.279165	0.14374
0.25	0	7	RHO3		0.252815	0.2567	0.141147
0.25	0	7	RHO4		0.25412	0.263387	0.145859
0.25	0	7	MU	0_0.2_0.7_0.1		0.309008	0.00119905
0.25	0	7	MU_Stouffer	0_0.9_0_0.1		0.223734	0.00159972
0.25	0	8	MI		2.41871	0.0627788	0.170424
0.25	0	8	RHO2		0.13896	0.272374	0.143335
0.25	0	8	RHO3		0.245079	0.254967	0.14401
0.25	0	8	RHO4		0.269819	0.262036	0.146352
0.25	0	8	MU	0_0.2_0.7_0.1		0.308994	0.00113706
0.25	0	8	MU_Stouffer	0_0.9_0_0.1		0.220319	0.0016283
0.25	0	9	MI		2.36223	0.0621948	0.169936
0.25	0	9	RHO2		0.143263	0.293366	0.143379
0.25	0	9	RHO3		0.259275	0.26486	0.141028
0.25	0	9	RHO4		0.256773	0.271348	0.146876
0.25	0	9	MU	0_0.1_0.8_0.1		0.319601	0.00123317
0.25	0	9	MU_Stouffer	0_0.9_0_0.1		0.231564	0.00161478
0.25	0	10	MI		2.41741	0.0589791	0.17121
0.25	0	10	RHO2		0.139092	0.273006	0.143756
0.25	0	10	RHO3		0.24865	0.246905	0.143701
0.25	0	10	RHO4		0.271485	0.252966	0.146635
0.25	0	10	MU	0_0.3_0.6_0.1		0.303772	0.00123736
0.25	0	10	MU_Stouffer	0_0.9_0_0.1		0.218111	0.00165307
0.5	0	1	MI		2.4241	0.0543767	0.171623
0.5	0	1	RHO2		0.138827	0.195615	0.145447
0.5	0	1	RHO3		0.24817	0.197749	0.14479
0.5	0	1	RHO4		0.259337	0.208393	0.147084
0.5	0	1	MU	0_0.1_0.8_0.1		0.24487	0.00117204
0.5	0	1	MU_Stouffer	0_0.875_0_0.125		0.169203	0.00160674
0.5	0	2	MI		2.43553	0.0569851	0.172573
0.5	0	2	RHO2		0.142422	0.200513	0.144688
0.5	0	2	RHO3		0.255408	0.200059	0.144667
0.5	0	2	RHO4		0.269836	0.210448	0.147291
0.5	0	2	MU	0_0.1_0.8_0.1		0.249461	0.00115418
0.5	0	2	MU_Stouffer	0_0.875_0_0.125		0.173921	0.00166019
0.5	0	3	MI		2.3989	0.0545881	0.171865
0.5	0	3	RHO2		0.138957	0.187015	0.144933
0.5	0	3	RHO3		0.248589	0.180188	0.144897
0.5	0	3	RHO4		0.267746	0.192467	0.147424
0.5	0	3	MU	0_0.1_0.8_0.1		0.23528	0.00120103
0.5	0	3	MU_Stouffer	0_0.875_0_0.125		0.16558	0.00162751
0.5	0	4	MI		2.38857	0.0487096	0.172506
0.5	0	4	RHO2		0.126561	0.147371	0.148001
0.5	0	4	RHO3		0.218418	0.139813	0.142681
0.5	0	4	RHO4		0.293454	0.155984	0.147463
0.5	0	4	MU	0_0.1_0.8_0.1		0.194758	0.00117552
0.5	0	4	MU_Stouffer	0_0.8_0_0.2		0.139131	0.00160508
0.5	0	5	MI		2.37816	0.053647	0.172001
0.5	0	5	RHO2		0.127414	0.196319	0.147004
0.5	0	5	RHO3		0.217159	0.183391	0.14223
0.5	0	5	RHO4		0.293691	0.195282	0.147295
0.5	0	5	MU	0_0.1_0.8_0.1		0.239699	0.00114923
0.5	0	5	MU_Stouffer	0_0.875_0_0.125		0.171627	0.00165544
0.5	0	6	MI		2.38907	0.0550222	0.171674
0.5	0	6	RHO2		0.128089	0.166459	0.148055
0.5	0	6	RHO3		0.223181	0.163278	0.143255
0.5	0	6	RHO4		0.295954	0.175567	0.14781
0.5	0	6	MU	0_0.1_0.8_0.1		0.215827	0.0012453
0.5	0	6	MU_Stouffer	0_0.8_0_0.2		0.150312	0.00166072
0.5	0	7	MI		2.43825	0.0525099	0.171779
0.5	0	7	RHO2		0.141881	0.200774	0.144992
0.5	0	7	RHO3		0.254809	0.191092	0.144027
0.5	0	7	RHO4		0.266161	0.199705	0.14748
0.5	0	7	MU	0_0.1_0.8_0.1		0.242733	0.00117892
0.5	0	7	MU_Stouffer	0_0.875_0_0.125		0.175108	0.00161305
0.5	0	8	MI		2.4487	0.0618422	0.173169
0.5	0	8	RHO2		0.142575	0.18979	0.14547
0.5	0	8	RHO3		0.253549	0.188696	0.145205
0.5	0	8	RHO4		0.272404	0.200979	0.147446
0.5	0	8	MU	0_0.1_0.8_0.1		0.240186	0.00117955
0.5	0	8	MU_Stouffer	0_0.8_0_0.2		0.167896	0.00162362
0.5	0	9	MI		2.43976	0.05638	0.170374
0.5	0	9	RHO2		0.138913	0.223083	0.144761
0.5	0	9	RHO3		0.291758	0.218365	0.149499
0.5	0	9	RHO4		0.243798	0.229028	0.141096
0.5	0	9	MU	0_0.1_0.8_0.1		0.270428	0.00127847
0.5	0	9	MU_Stouffer	0_0.875_0_0.125		0.187948	0.00172791
0.5	0	10	MI		2.36635	0.0535367	0.172689
0.5	0	10	RHO2		0.142299	0.178616	0.145688
0.5	0	10	RHO3		0.25085	0.166163	0.145455
0.5	0	10	RHO4		0.254499	0.178674	0.148612
0.5	0	10	MU	0_0.1_0.8_0.1		0.222306	0.00122069
0.5	0	10	MU_Stouffer	0_0.8_0_0.2		0.160548	0.00169045
0.75	0	1	MI		2.44006	0.0513405	0.175315
0.75	0	1	RHO2		0.14381	0.122763	0.146773
0.75	0	1	RHO3		0.247426	0.13338	0.146836
0.75	0	1	RHO4		0.25712	0.147379	0.148943
0.75	0	1	MU	0_0.1_0.8_0.1		0.17324	0.00116572
0.75	0	1	MU_Stouffer	0_0.75_0_0.25		0.123765	0.0016148
0.75	0	2	MI		2.36685	0.0544658	0.172398
0.75	0	2	RHO2		0.142875	0.129216	0.146321
0.75	0	2	RHO3		0.250835	0.141267	0.143944
0.75	0	2	RHO4		0.252897	0.155898	0.149022
0.75	0	2	MU	0_0.1_0.8_0.1		0.185536	0.00126118
0.75	0	2	MU_Stouffer	0_0.75_0_0.25		0.130141	0.00160731
0.75	0	3	MI		2.42791	0.0524002	0.172656
0.75	0	3	RHO2		0.139355	0.118592	0.146159
0.75	0	3	RHO3		0.259108	0.122241	0.144024
0.75	0	3	RHO4		0.254806	0.140498	0.148247
0.75	0	3	MU	0_0.1_0.8_0.1		0.168468	0.00115928
0.75	0	3	MU_Stouffer	0_0.7_0_0.3		0.122927	0.00160461
0.75	0	4	MI		2.4347	0.044094	0.175384
0.75	0	4	RHO2		0.138964	0.0806482	0.148887
0.75	0	4	RHO3		0.245854	0.0870151	0.147458
0.75	0	4	RHO4		0.253767	0.106103	0.150551
0.75	0	4	MU	0_0.1_0.7_0.2		0.125393	0.00114957
0.75	0	4	MU_Stouffer	0_0.625_0_0.375		0.091723	0.00162875
0.75	0	5	MI		2.35582	0.0498295	0.173658
0.75	0	5	RHO2		0.126311	0.129346	0.148518
0.75	0	5	RHO3		0.218486	0.122943	0.143714
0.75	0	5	RHO4		0.277127	0.13855	0.148297
0.75	0	5	MU	0_0.1_0.8_0.1		0.172285	0.0012397
0.75	0	5	MU_Stouffer	0_0.75_0_0.25		0.129001	0.0017035
0.75	0	6	MI		2.4333	0.051725	0.173434
0.75	0	6	RHO2		0.14289	0.0961536	0.147853
0.75	0	6	RHO3		0.294758	0.101883	0.150464
0.75	0	6	RHO4		0.223588	0.118996	0.145934
0.75	0	6	MU	0_0.1_0.8_0.1		0.141432	0.00121527
0.75	0	6	MU_Stouffer	0_0.625_0_0.375		0.102393	0.00164753
0.75	0	7	MI		2.43953	0.0476964	0.1695
0.75	0	7	RHO2		0.141803	0.133244	0.146091
0.75	0	7	RHO3		0.256049	0.130528	0.145607
0.75	0	7	RHO4		0.255044	0.144685	0.148908
0.75	0	7	MU	0_0.1_0.8_0.1		0.178288	0.00116446
0.75	0	7	MU_Stouffer	0_0.75_0_0.25		0.133314	0.00159718
0.75	0	8	MI		2.40213	0.0600041	0.175967
0.75	0	8	RHO2		0.143677	0.124738	0.148002
0.75	0	8	RHO3		0.256805	0.122272	0.146892
0.75	0	8	RHO4		0.2608	0.14146	0.149421
0.75	0	8	MU	0_0.1_0.8_0.1		0.173277	0.00123562
0.75	0	8	MU_Stouffer	0_0.7_0_0.3		0.121781	0.00166081
0.75	0	9	MI		2.37503	0.0531023	0.171906
0.75	0	9	RHO2		0.142269	0.157948	0.145679
0.75	0	9	RHO3		0.249488	0.165023	0.145566
0.75	0	9	RHO4		0.249653	0.180708	0.149179
0.75	0	9	MU	0_0.1_0.7_0.2		0.21146	0.00126186
0.75	0	9	MU_Stouffer	0_0.8_0_0.2		0.14754	0.00167652
0.75	0	10	MI		2.34841	0.0504122	0.175597
0.75	0	10	RHO2		0.142144	0.108565	0.147825
0.75	0	10	RHO3		0.248997	0.105414	0.147429
0.75	0	10	RHO4		0.267479	0.122443	0.150343
0.75	0	10	MU	0_0.1_0.8_0.1		0.151847	0.00124141
0.75	0	10	MU_Stouffer	0_0.7_0_0.3		0.113022	0.00166106
1	0	1	MI		2.43162	0.0483442	0.177437
1	0	1	RHO2		0.142748	0.0782082	0.148844
1	0	1	RHO3		0.255746	0.0891805	0.14829
1	0	1	RHO4		0.260697	0.106141	0.150147
1	0	1	MU	0_0.1_0.7_0.2		0.121301	0.00113589
1	0	1	MU_Stouffer	0_0.6_0_0.4		0.0902561	0.00159776
1	0	2	MI		2.44676	0.0509938	0.176316
1	0	2	RHO2		0.142499	0.080786	0.148756
1	0	2	RHO3		0.256727	0.0981544	0.14599
1	0	2	RHO4		0.259644	0.116945	0.150733
1	0	2	MU	0_0.1_0.6_0.3		0.132968	0.00115743
1	0	2	MU_Stouffer	0_0.6_0_0.4		0.0953567	0.00166053
1	0	3	MI		2.44458	0.0495173	0.17465
1	0	3	RHO2		0.143635	0.0753371	0.14867
1	0	3	RHO3		0.24993	0.0817142	0.145699
1	0	3	RHO4		0.260396	0.104619	0.150796
1	0	3	MU	0_0.1_0.6_0.3		0.119872	0.00118951
1	0	3	MU_Stouffer	0_0.5_0_0.5		0.0899536	0.00160783
1	0	4	MI		2.4386	0.039143	0.178024
1	0	4	RHO2		0.14366	0.0456188	0.150909
1	0	4	RHO3		0.251549	0.0512127	0.147489
1	0	4	RHO4		0.255742	0.0706226	0.152302
1	0	4	MU	0_0.1_0_0.9		0.0786565	0.00104238
1	0	4	MU_Stouffer	0_0.4_0_0.6		0.0596635	0.00159809
1	0	5	MI		2.43589	0.0466288	0.176175
1	0	5	RHO2		0.128483	0.0846483	0.151051
1	0	5	RHO3		0.218333	0.0840385	0.145978
1	0	5	RHO4		0.301185	0.101126	0.14994
1	0	5	MU	0_0.1_0.8_0.1		0.122079	0.00118815
1	0	5	MU_Stouffer	0_0.625_0_0.375		0.0960928	0.00162365
1	0	6	MI		2.44377	0.0464551	0.176789
1	0	6	RHO2		0.140698	0.056969	0.150412
1	0	6	RHO3		0.250657	0.0612536	0.146745
1	0	6	RHO4		0.255195	0.0812487	0.152877
1	0	6	MU	0_0.1_0_0.9		0.0902547	0.00111152
1	0	6	MU_Stouffer	0_0.4_0_0.6		0.0689819	0.00161964
1	0	7	MI		2.40728	0.0436102	0.175368
1	0	7	RHO2		0.136765	0.087686	0.147976
1	0	7	RHO3		0.248309	0.0893276	0.14729
1	0	7	RHO4		0.254069	0.106191	0.149278
1	0	7	MU	0_0.1_0.8_0.1		0.12767	0.00117993
1	0	7	MU_Stouffer	0_0.625_0_0.375		0.100253	0.00160774
1	0	8	MI		2.38025	0.0537792	0.1779
1	0	8	RHO2		0.123965	0.0827103	0.152825
1	0	8	RHO3		0.222009	0.079836	0.146546
1	0	8	RHO4		0.286758	0.102222	0.151785
1	0	8	MU	0_0.1_0.7_0.2		0.121965	0.00114992
1	0	8	MU_Stouffer	0_0.625_0_0.375		0.0845619	0.00169015
1	0	9	MI		2.39238	0.0505442	0.174224
1	0	9	RHO2		0.144121	0.107821	0.147432
1	0	9	RHO3		0.252105	0.12178	0.14489
1	0	9	RHO4		0.254842	0.138977	0.149357
1	0	9	MU	0_0.1_0.7_0.2		0.16027	0.0011894
1	0	9	MU_Stouffer	0_0.7_0_0.3		0.113333	0.00159092
1	0	10	MI		2.43538	0.0466368	0.17868
1	0	10	RHO2		0.143781	0.0669452	0.150381
1	0	10	RHO3		0.249964	0.0665052	0.149269
1	0	10	RHO4		0.255214	0.0858534	0.152423
1	0	10	MU	0_0.1_0.6_0.3		0.102209	0.00117945
1	0	10	MU_Stouffer	0_0.5_0_0.5		0.0763849	0.00164833

## Sheet: Simulated Raw Results
Method	Method	Local Noise	Global Noise	Instance	AUPR		Table: AUPR results for reconstructing GRNs using ARACNe, GRNBoost, Inferelator, MRNet, and TINGe from noise free and noisy simulated yeast data. Random noise is added locally per sample and globally for all samples. Each noise configuration is repeated 10 times.
ARACNE	aracne	l0.0	g0.0	x1	0.202046
ARACNE	aracne	l0.0	g0.0	x4	0.202046
ARACNE	aracne	l0.0	g0.0	x5	0.202007
ARACNE	aracne	l0.0	g0.0	x6	0.202007
ARACNE	aracne	l0.0	g0.0	x7	0.202007
ARACNE	aracne	l0.0	g0.0	x8	0.202007
ARACNE	aracne	l0.0	g0.0	x9	0.202007
ARACNE	aracne	l0.0	g0.0	x2	0.202007
ARACNE	aracne	l0.0	g0.0	x3	0.202007
GRNBoost	arboreto	l0.0	g0.0	x2	0.195341
GRNBoost	arboreto	l0.0	g0.0	x3	0.194837
GRNBoost	arboreto	l0.0	g0.0	x5	0.19429
GRNBoost	arboreto	l0.0	g0.0	x4	0.193936
GRNBoost	arboreto	l0.0	g0.0	x1	0.192987
GRNBoost	arboreto	l0.0	g0.0	x9	0.192485
GRNBoost	arboreto	l0.0	g0.0	x6	0.192121
GRNBoost	arboreto	l0.0	g0.0	x7	0.191898
GRNBoost	arboreto	l0.0	g0.0	x8	0.191112
Inferelator	inferelator	l0.0	g0.0	x1	0.215
mrnet	mrnet	l0.0	g0.0	x1	0.271108
mrnet	mrnet	l0.0	g0.0	x2	0.271108
mrnet	mrnet	l0.0	g0.0	x3	0.271108
mrnet	mrnet	l0.0	g0.0	x4	0.271108
mrnet	mrnet	l0.0	g0.0	x5	0.271108
mrnet	mrnet	l0.0	g0.0	x6	0.271108
mrnet	mrnet	l0.0	g0.0	x7	0.271108
mrnet	mrnet	l0.0	g0.0	x8	0.271108
mrnet	mrnet	l0.0	g0.0	x9	0.271108
TINGe	tinge	l0.0	g0.0	x1	0.0922657
TINGe	tinge	l0.0	g0.0	x2	0.0922657
TINGe	tinge	l0.0	g0.0	x3	0.0922657
TINGe	tinge	l0.0	g0.0	x4	0.0922657
TINGe	tinge	l0.0	g0.0	x5	0.0922657
TINGe	tinge	l0.0	g0.0	x6	0.0922657
TINGe	tinge	l0.0	g0.0	x7	0.0922657
TINGe	tinge	l0.0	g0.0	x8	0.0922657
TINGe	tinge	l0.0	g0.0	x9	0.0922657
ARACNE	aracne	l0.2	g0.1	x7	0.0980738
ARACNE	aracne	l0.2	g0.1	x2	0.0967219
ARACNE	aracne	l0.2	g0.1	x1	0.0964692
ARACNE	aracne	l0.2	g0.1	x5	0.0964085
ARACNE	aracne	l0.2	g0.1	x9	0.0961007
ARACNE	aracne	l0.2	g0.1	x8	0.0918562
ARACNE	aracne	l0.2	g0.1	x3	0.0908919
ARACNE	aracne	l0.2	g0.1	x6	0.0883255
ARACNE	aracne	l0.2	g0.1	x4	0.0850918
GRNBoost	arboreto	l0.2	g0.1	x1	0.172869
GRNBoost	arboreto	l0.2	g0.1	x9	0.17118
GRNBoost	arboreto	l0.2	g0.1	x2	0.170234
GRNBoost	arboreto	l0.2	g0.1	x7	0.169678
GRNBoost	arboreto	l0.2	g0.1	x8	0.166828
GRNBoost	arboreto	l0.2	g0.1	x5	0.16647
GRNBoost	arboreto	l0.2	g0.1	x3	0.16401
GRNBoost	arboreto	l0.2	g0.1	x6	0.162674
GRNBoost	arboreto	l0.2	g0.1	x4	0.158305
Inferelator	inferelator	l0.2	g0.1	x9	0.193644
Inferelator	inferelator	l0.2	g0.1	x1	0.19159
Inferelator	inferelator	l0.2	g0.1	x2	0.191046
Inferelator	inferelator	l0.2	g0.1	x7	0.190291
Inferelator	inferelator	l0.2	g0.1	x5	0.188691
Inferelator	inferelator	l0.2	g0.1	x8	0.186969
Inferelator	inferelator	l0.2	g0.1	x3	0.181244
Inferelator	inferelator	l0.2	g0.1	x6	0.172469
Inferelator	inferelator	l0.2	g0.1	x4	0.168559
mrnet	mrnet	l0.2	g0.1	x1	0.233017
mrnet	mrnet	l0.2	g0.1	x5	0.229734
mrnet	mrnet	l0.2	g0.1	x8	0.229701
mrnet	mrnet	l0.2	g0.1	x9	0.229474
mrnet	mrnet	l0.2	g0.1	x7	0.228945
mrnet	mrnet	l0.2	g0.1	x2	0.228192
mrnet	mrnet	l0.2	g0.1	x3	0.219576
mrnet	mrnet	l0.2	g0.1	x6	0.218367
mrnet	mrnet	l0.2	g0.1	x4	0.214056
TINGe	tinge	l0.2	g0.1	x2	0.0814438
TINGe	tinge	l0.2	g0.1	x1	0.0810407
TINGe	tinge	l0.2	g0.1	x5	0.0806589
TINGe	tinge	l0.2	g0.1	x7	0.0804737
TINGe	tinge	l0.2	g0.1	x9	0.0800226
TINGe	tinge	l0.2	g0.1	x8	0.0793697
TINGe	tinge	l0.2	g0.1	x3	0.0783579
TINGe	tinge	l0.2	g0.1	x6	0.0771338
TINGe	tinge	l0.2	g0.1	x4	0.0749129
ARACNE	aracne	l0.25	g0.0	x9	0.105346
ARACNE	aracne	l0.25	g0.0	x2	0.101099
ARACNE	aracne	l0.25	g0.0	x7	0.100225
ARACNE	aracne	l0.25	g0.0	x5	0.0999763
ARACNE	aracne	l0.25	g0.0	x3	0.097573
ARACNE	aracne	l0.25	g0.0	x1	0.0975127
ARACNE	aracne	l0.25	g0.0	x8	0.0968138
ARACNE	aracne	l0.25	g0.0	x6	0.0917711
ARACNE	aracne	l0.25	g0.0	x4	0.0856271
GRNBoost	arboreto	l0.25	g0.0	x9	0.171428
GRNBoost	arboreto	l0.25	g0.0	x1	0.166843
GRNBoost	arboreto	l0.25	g0.0	x7	0.166663
GRNBoost	arboreto	l0.25	g0.0	x2	0.1658
GRNBoost	arboreto	l0.25	g0.0	x5	0.165294
GRNBoost	arboreto	l0.25	g0.0	x8	0.16493
GRNBoost	arboreto	l0.25	g0.0	x3	0.162684
GRNBoost	arboreto	l0.25	g0.0	x6	0.156435
GRNBoost	arboreto	l0.25	g0.0	x4	0.153515
Inferelator	inferelator	l0.25	g0.0	x9	0.191018
Inferelator	inferelator	l0.25	g0.0	x2	0.183055
Inferelator	inferelator	l0.25	g0.0	x7	0.182986
Inferelator	inferelator	l0.25	g0.0	x1	0.181851
Inferelator	inferelator	l0.25	g0.0	x5	0.181453
Inferelator	inferelator	l0.25	g0.0	x8	0.178969
Inferelator	inferelator	l0.25	g0.0	x3	0.174581
Inferelator	inferelator	l0.25	g0.0	x6	0.158548
Inferelator	inferelator	l0.25	g0.0	x4	0.154444
mrnet	mrnet	l0.25	g0.0	x9	0.240129
mrnet	mrnet	l0.25	g0.0	x8	0.239702
mrnet	mrnet	l0.25	g0.0	x2	0.236435
mrnet	mrnet	l0.25	g0.0	x1	0.236359
mrnet	mrnet	l0.25	g0.0	x5	0.235634
mrnet	mrnet	l0.25	g0.0	x7	0.233498
mrnet	mrnet	l0.25	g0.0	x3	0.229473
mrnet	mrnet	l0.25	g0.0	x6	0.224862
mrnet	mrnet	l0.25	g0.0	x4	0.214753
TINGe	tinge	l0.25	g0.0	x9	0.0856755
TINGe	tinge	l0.25	g0.0	x2	0.0849431
TINGe	tinge	l0.25	g0.0	x5	0.0835798
TINGe	tinge	l0.25	g0.0	x8	0.0835546
TINGe	tinge	l0.25	g0.0	x3	0.0831859
TINGe	tinge	l0.25	g0.0	x1	0.08273
TINGe	tinge	l0.25	g0.0	x7	0.082702
TINGe	tinge	l0.25	g0.0	x6	0.0803763
TINGe	tinge	l0.25	g0.0	x4	0.0752021
ARACNE	aracne	l0.5	g0.0	x9	0.0777266
ARACNE	aracne	l0.5	g0.0	x8	0.0730911
ARACNE	aracne	l0.5	g0.0	x2	0.0725332
ARACNE	aracne	l0.5	g0.0	x5	0.0701033
ARACNE	aracne	l0.5	g0.0	x7	0.069318
ARACNE	aracne	l0.5	g0.0	x3	0.0683748
ARACNE	aracne	l0.5	g0.0	x1	0.0673785
ARACNE	aracne	l0.5	g0.0	x6	0.0629487
ARACNE	aracne	l0.5	g0.0	x4	0.0541765
GRNBoost	arboreto	l0.5	g0.0	x9	0.148934
GRNBoost	arboreto	l0.5	g0.0	x8	0.139219
GRNBoost	arboreto	l0.5	g0.0	x2	0.138794
GRNBoost	arboreto	l0.5	g0.0	x1	0.137698
GRNBoost	arboreto	l0.5	g0.0	x7	0.136488
GRNBoost	arboreto	l0.5	g0.0	x3	0.135399
GRNBoost	arboreto	l0.5	g0.0	x5	0.134933
GRNBoost	arboreto	l0.5	g0.0	x6	0.124686
GRNBoost	arboreto	l0.5	g0.0	x4	0.117892
Inferelator	inferelator	l0.5	g0.0	x9	0.137604
Inferelator	inferelator	l0.5	g0.0	x1	0.125077
Inferelator	inferelator	l0.5	g0.0	x2	0.124066
Inferelator	inferelator	l0.5	g0.0	x7	0.121484
Inferelator	inferelator	l0.5	g0.0	x5	0.1198
Inferelator	inferelator	l0.5	g0.0	x8	0.116898
Inferelator	inferelator	l0.5	g0.0	x3	0.114715
Inferelator	inferelator	l0.5	g0.0	x6	0.0972067
Inferelator	inferelator	l0.5	g0.0	x4	0.0881756
mrnet	mrnet	l0.5	g0.0	x9	0.207359
mrnet	mrnet	l0.5	g0.0	x1	0.193813
mrnet	mrnet	l0.5	g0.0	x2	0.193433
mrnet	mrnet	l0.5	g0.0	x5	0.191851
mrnet	mrnet	l0.5	g0.0	x8	0.19069
mrnet	mrnet	l0.5	g0.0	x7	0.181224
mrnet	mrnet	l0.5	g0.0	x3	0.181176
mrnet	mrnet	l0.5	g0.0	x6	0.165132
mrnet	mrnet	l0.5	g0.0	x4	0.132042
TINGe	tinge	l0.5	g0.0	x9	0.0716718
TINGe	tinge	l0.5	g0.0	x8	0.0691791
TINGe	tinge	l0.5	g0.0	x2	0.0686396
TINGe	tinge	l0.5	g0.0	x5	0.0658317
TINGe	tinge	l0.5	g0.0	x7	0.0652211
TINGe	tinge	l0.5	g0.0	x3	0.0651173
TINGe	tinge	l0.5	g0.0	x1	0.0630504
TINGe	tinge	l0.5	g0.0	x6	0.0612809
TINGe	tinge	l0.5	g0.0	x4	0.0524512
ARACNE	aracne	l0.75	g0.0	x9	0.062032
ARACNE	aracne	l0.75	g0.0	x8	0.0616075
ARACNE	aracne	l0.75	g0.0	x2	0.0604743
ARACNE	aracne	l0.75	g0.0	x3	0.0566196
ARACNE	aracne	l0.75	g0.0	x5	0.056182
ARACNE	aracne	l0.75	g0.0	x1	0.0542147
ARACNE	aracne	l0.75	g0.0	x7	0.0528303
ARACNE	aracne	l0.75	g0.0	x6	0.0519389
ARACNE	aracne	l0.75	g0.0	x4	0.043963
GRNBoost	arboreto	l0.75	g0.0	x9	0.125373
GRNBoost	arboreto	l0.75	g0.0	x2	0.116308
GRNBoost	arboreto	l0.75	g0.0	x1	0.114208
GRNBoost	arboreto	l0.75	g0.0	x8	0.114086
GRNBoost	arboreto	l0.75	g0.0	x7	0.114037
GRNBoost	arboreto	l0.75	g0.0	x5	0.112159
GRNBoost	arboreto	l0.75	g0.0	x3	0.111414
GRNBoost	arboreto	l0.75	g0.0	x6	0.0976978
GRNBoost	arboreto	l0.75	g0.0	x4	0.0901681
Inferelator	inferelator	l0.75	g0.0	x9	0.102172
Inferelator	inferelator	l0.75	g0.0	x2	0.0905299
Inferelator	inferelator	l0.75	g0.0	x7	0.089032
Inferelator	inferelator	l0.75	g0.0	x1	0.0870019
Inferelator	inferelator	l0.75	g0.0	x8	0.086272
Inferelator	inferelator	l0.75	g0.0	x5	0.0855165
Inferelator	inferelator	l0.75	g0.0	x3	0.0819908
Inferelator	inferelator	l0.75	g0.0	x6	0.0683179
Inferelator	inferelator	l0.75	g0.0	x4	0.06304
mrnet	mrnet	l0.75	g0.0	x9	0.172025
mrnet	mrnet	l0.75	g0.0	x2	0.151949
mrnet	mrnet	l0.75	g0.0	x1	0.142339
mrnet	mrnet	l0.75	g0.0	x8	0.141741
mrnet	mrnet	l0.75	g0.0	x5	0.136522
mrnet	mrnet	l0.75	g0.0	x3	0.133833
mrnet	mrnet	l0.75	g0.0	x7	0.128708
mrnet	mrnet	l0.75	g0.0	x6	0.123679
mrnet	mrnet	l0.75	g0.0	x4	0.0961714
TINGe	tinge	l0.75	g0.0	x8	0.0633425
TINGe	tinge	l0.75	g0.0	x9	0.059947
TINGe	tinge	l0.75	g0.0	x2	0.0593733
TINGe	tinge	l0.75	g0.0	x3	0.057269
TINGe	tinge	l0.75	g0.0	x5	0.0556363
TINGe	tinge	l0.75	g0.0	x1	0.0543932
TINGe	tinge	l0.75	g0.0	x6	0.0538761
TINGe	tinge	l0.75	g0.0	x7	0.0522684
TINGe	tinge	l0.75	g0.0	x4	0.0451257
ARACNE	aracne	l1.0	g0.0	x9	0.054189
ARACNE	aracne	l1.0	g0.0	x2	0.053721
ARACNE	aracne	l1.0	g0.0	x8	0.0531878
ARACNE	aracne	l1.0	g0.0	x3	0.0498134
ARACNE	aracne	l1.0	g0.0	x5	0.0486296
ARACNE	aracne	l1.0	g0.0	x1	0.0484055
ARACNE	aracne	l1.0	g0.0	x7	0.0448071
ARACNE	aracne	l1.0	g0.0	x6	0.0447398
ARACNE	aracne	l1.0	g0.0	x4	0.0370104
GRNBoost	arboreto	l1.0	g0.0	x9	0.108174
GRNBoost	arboreto	l1.0	g0.0	x2	0.0967971
GRNBoost	arboreto	l1.0	g0.0	x1	0.0944544
GRNBoost	arboreto	l1.0	g0.0	x7	0.0935586
GRNBoost	arboreto	l1.0	g0.0	x8	0.0925827
GRNBoost	arboreto	l1.0	g0.0	x5	0.0918101
GRNBoost	arboreto	l1.0	g0.0	x3	0.089649
GRNBoost	arboreto	l1.0	g0.0	x6	0.0777965
GRNBoost	arboreto	l1.0	g0.0	x4	0.0669198
Inferelator	inferelator	l1.0	g0.0	x9	0.0804363
Inferelator	inferelator	l1.0	g0.0	x2	0.0691559
Inferelator	inferelator	l1.0	g0.0	x7	0.0683761
Inferelator	inferelator	l1.0	g0.0	x5	0.0666832
Inferelator	inferelator	l1.0	g0.0	x1	0.0661183
Inferelator	inferelator	l1.0	g0.0	x8	0.0648989
Inferelator	inferelator	l1.0	g0.0	x3	0.0632073
Inferelator	inferelator	l1.0	g0.0	x6	0.0506386
Inferelator	inferelator	l1.0	g0.0	x4	0.0448011
mrnet	mrnet	l1.0	g0.0	x9	0.143135
mrnet	mrnet	l1.0	g0.0	x2	0.11886
mrnet	mrnet	l1.0	g0.0	x8	0.11153
mrnet	mrnet	l1.0	g0.0	x1	0.110577
mrnet	mrnet	l1.0	g0.0	x5	0.107376
mrnet	mrnet	l1.0	g0.0	x3	0.105316
mrnet	mrnet	l1.0	g0.0	x7	0.100003
mrnet	mrnet	l1.0	g0.0	x6	0.0977564
mrnet	mrnet	l1.0	g0.0	x4	0.0726433
TINGe	tinge	l1.0	g0.0	x8	0.0581523
TINGe	tinge	l1.0	g0.0	x2	0.0551939
TINGe	tinge	l1.0	g0.0	x9	0.0547986
TINGe	tinge	l1.0	g0.0	x3	0.053117
TINGe	tinge	l1.0	g0.0	x5	0.050636
TINGe	tinge	l1.0	g0.0	x1	0.0501416
TINGe	tinge	l1.0	g0.0	x6	0.0489809
TINGe	tinge	l1.0	g0.0	x7	0.0462573
TINGe	tinge	l1.0	g0.0	x4	0.0402063

## Sheet:  Summary
Table: AUPR results for reconstructing GRNs using MCPNet with MI, MCP2, MCP3, MCP4, and ensemble Mu, and stoufer transformed Mu, from noise free and noisy simulated yeast data. Random noise is added locally per sample and globally for all samples. AUPR reported is average over 10 noise configuration instances.
Average of AUPR	Column Labels
Row Labels	0	0.2	0.25	0.5	0.75	1	Grand Total
MI	0.0671736	0.0587536	0.0601947	0.0547598	0.051507	0.0475653	0.0548035
RHO2	0.349491	0.271971	0.275862	0.188556	0.120121	0.076673	0.18983
RHO3	0.30695	0.252231	0.252734	0.18288	0.123197	0.0823003	0.181184
RHO4	0.31146	0.258878	0.259598	0.194653	0.139672	0.101395	0.193204
MU	0.362134	0.304631	0.307707	0.235555	0.168123	0.117724	0.229403
MU_Stouffer	0.27996	0.21827	0.219904	0.166127	0.121561	0.0874837	0.164969
Grand Total	0.279528	0.227456	0.229333	0.170422	0.120697	0.0855236	0.168899
Table: AUPR results for reconstructing GRNs using MCPNet with ARACNe, GRNBoost, Inferelator, MRNet, and TINGe, from noise free and noisy simulated yeast data. Random noise is added locally per sample and globally for all samples. AUPR reported is average over 10 noise configuration instances.
Average of AUPR	Column Labels
Row Labels	l0.0	l0.2	l0.25	l0.5	l0.75	l1.0	Grand Total
ARACNE	0.202015	0.0933266	0.0973271	0.0684056	0.0555403	0.0482782	0.0941489
GRNBoost	0.193223	0.166917	0.163732	0.134894	0.110606	0.0901936	0.143261
Inferelator	0.215	0.184945	0.176323	0.116114	0.0837636	0.0638129	0.126948
mrnet	0.271108	0.225674	0.232316	0.181858	0.13633	0.107466	0.192458
TINGe	0.0922657	0.0792682	0.0824388	0.0647159	0.0556924	0.0508315	0.0708688
Grand Total	0.190338	0.150026	0.150427	0.113197	0.0883863	0.0721165	0.125494
