# Supplementary material for: MCPNet: a parallel maximum capacity-based genome-scale gene network construction framework
Source: Bioinformatics. 2023 Jun 8;39(6):btad373. doi: 10.1093/bioinformatics/btad373 (PMC10287961; doi:10.1093/bioinformatics/btad373)
Supplement: btad373_Supplementary_Data [file btad373_supplementary_data.zip › S3.Athailana.Raw.Results.xlsx]

## Sheet: A. thaliana AUPR 
AUPR	leaf (3564)		seedling1wk (2822)		seedling2wk (1841)		flower (920)		seed (787)		development (5102)		hormone (1708)
MCPNet - MU4	0.620503	0.3,0.0,0.0,0.7	0.522692	0.0,0.0,0.0,1.0	0.433964	0.0,0.0,1.0,0.0	0.502357	0.2,0.0,0.0,0.8	0.437328	0.0,0.0,0.0,1.0	0.641354	0.0,0.0,0.1,0.9	0.470933	0.3,0.0,0.0,0.7
CLR	0.452873		0.435969		0.387725		0.403225		0.428467		0.485766		0.418086
Arboreto	0.435086		0.433097		0.418525		0.427868		0.402981		0.493714		0.425581
ARACNE-AP	0.390476		0.391105		0.390939		0.396066		0.387822		0.406821		0.391352
TINGe	0.386915		0.390196		0.387423		0.395109		0.390174		0.389165		0.385828
MRNET	0.43257		0.442382		0.433061		0.428945		0.418711		0.438469		0.42359
Caption: The AUPR of the reconstruted GRNs for 7 Arabidopsis athaliana data sets genertaed using MCPNet ensembly Mu4, CLR, Arboreto, ARACNe, TINGe, and MRNet. For the MCPNet Ensemble, the best network by AUPR and its ensemble coefficient is reported.

## Sheet: A. thaliana Runtimes
Dataset	Method	NODES	PPN	NPROC	RUNTIME	Seconds		Caption: The compute configuration and the runtime of MCPNet ensembly Mu4, CLR, Arboreto, ARACNe, TINGe, and MRNet to reconstruct GRNs for 7 Arabidopsis athaliana data sets.
development	mrnet	1	24	1	7:08:34	25714
development	wgcna	1	24	24	0:11:11	671
development	tinge-128	8	16	128	1:00:36	3636
development	clr	1	24	1	18:27:56	66476
development	tinge	8	24	192	0:37:09	2229
development	aracne	1	24	24	* 11 days, 21:43:38	1028618
development	grnboost-arboreto	8	24	192	1 day, 20:08:20	158900
development	MCPNet Mu4	8	24	192		84
flower	mrnet	1	24	1	6:07:52	22072
flower	wgcna	1	24	24	0:08:34	514
flower	tinge-128	8	16	128	0:09:26	566
flower	clr	1	24	1	3:10:39	11439
flower	tinge	8	24	192	0:06:49	409
flower	aracne	1	24	24	2 days, 11:24:39	213879
flower	grnboost-arboreto	8	24	192	3:17:10	11830
flower	MCPNet Mu4	8	24	192		52
hormone	mrnet	1	24	1	6:07:22	22042
hormone	wgcna	1	24	24	0:09:07	547
hormone	tinge-128	8	16	128	0:18:31	1111
hormone	clr	1	24	1	5:47:53	20873
hormone	tinge	8	24	192	0:12:10	730
hormone	aracne	1	24	24	3 days, 13:57:34	309454
hormone	grnboost-arboreto	8	24	192	7:26:38	26798
hormone	MCPNet Mu4	8	24	192		52
leaf	mrnet	1	24	1	5:27:04	19624
leaf	wgcna	1	24	24	0:08:56	536
leaf	tinge-128	8	16	128	0:32:39	1959
leaf	clr	1	24	1	10:53:22	39202
leaf	tinge	8	24	192	0:22:13	1333
leaf	aracne	1	24	24	7 days, 16:56:36	665796
leaf	grnboost-arboreto	8	24	192	21:57:23	79043
leaf	MCPNet Mu4	8	24	192		53
seed	mrnet	1	24	1	8:03:57	29037
seed	wgcna	1	24	24	0:09:56	596
seed	tinge-128	8	16	128	0:10:04	604
seed	clr	1	24	1	3:08:18	11298
seed	tinge	8	24	192	0:07:09	429
seed	aracne	1	24	24	2 days, 5:09:06	191346
seed	grnboost-arboreto	8	24	192	2:47:28	10048
seed	MCPNet Mu4	8	24	192		62
seedling1wk	mrnet	1	24	1	6:12:16	22336
seedling1wk	wgcna	1	24	24	0:08:11	491
seedling1wk	tinge-128	8	16	128	0:26:17	1577
seedling1wk	clr	1	24	1	8:01:06	28866
seedling1wk	tinge	8	24	192	0:17:36	1056
seedling1wk	aracne	1	24	24	2 days, 20:32:35	246755
seedling1wk	grnboost-arboreto	8	24	192	13:40:14	49214
seedling1wk	MCPNet Mu4	8	24	192		59
seedling2wk	mrnet	1	24	1	5:32:04	19924
seedling2wk	wgcna	1	24	24	0:08:24	504
seedling2wk	tinge-128	8	16	128	0:17:59	1079
seedling2wk	clr	1	24	1	5:43:09	20589
seedling2wk	tinge	8	24	192	0:12:09	729
seedling2wk	aracne	1	24	24	1 day, 14:50:12	139812
seedling2wk	grnboost-arboreto	8	24	192	6:49:30	24570
seedling2wk	MCPNet Mu4	8	24	192		46
